# Supplementary material for: A Follow up on the Continuum Theory of Eco-Anxiety: Analysis of the Climate Change Anxiety Scale Using Item Response Theory among French Speaking Population
Source: Int J Environ Res Public Health. 2024 Aug 30;21(9):1158. doi: 10.3390/ijerph21091158 (PMC11431234; doi:10.3390/ijerph21091158)
Supplement: Supplementary file 1 [file ijerph-21-01158-s001.zip]

Archive with 1 entries (1 files):
- ijerph-3121223-supplementary.docx
